# Supplementary material for: Host Cell Response to Rotavirus Infection with Emphasis on Virus–Glycan Interactions, Cholesterol Metabolism, and Innate Immunity
Source: Viruses. 2023 Jun 21;15(7):1406. doi: 10.3390/v15071406 (PMC10385841; doi:10.3390/v15071406)
Supplement: Supplementary file 1 [file viruses-15-01406-s001.zip]

Archive with 1 entries (1 files):
- viruses-2438202-supplementary.pdf
